# Supplementary material for: A New Class of Benzo[b]thiophene-chalcones as Cholinesterase Inhibitors: Synthesis, Biological Evaluation, Molecular Docking and ADME Studies
Source: Molecules. 2024 Aug 7;29(16):3748. doi: 10.3390/molecules29163748 (PMC11356821; doi:10.3390/molecules29163748)
Supplement: Supplementary file 1 [file molecules-29-03748-s001.zip]

Archive with 1 entries (1 files):
- molecules-3137749-supplementary.pdf
